# Supplementary material for: Knowledge, attitudes and practices related to tuberculosis in pharmacy workers in a cross-sectional survey in El Agustino, Peru
Source: PLoS One. 2018 Jul 24;13(7):e0196648. doi: 10.1371/journal.pone.0196648 (PMC6057627; doi:10.1371/journal.pone.0196648)
Supplement: S1 Database — (XLS) [file pone.0196648.s001.xls]

## Sheet: KuskayaTB  and pharmacies datab
N°	Codigo	p101	p102	p106a	p106b	p106c	Hours per week	p107	p108	p109	p110	p111.1	p111.2	p111.3	p112	p113	p114	p115	p116	p117	p118	p119	p120	p121	p201	p202	p203	p204.1	p204.2	p204.3	p204.4	p204.5	p204. 88	p205.1	p205.2	p205.3	p205.88	p206	p207	p208	p209	p210	p211.1	p211.2	p211.3	p211.4	p211.5	p212	p213
1	1	1	1	7-23	7-23	7-23	112	3	8	6	10	1	9	0	100	1	25	0	2	2	4	1	1	2	11	1	1	No	No	No	No	Yes	No	Yes	No	No	No	1	1	1	1	10	Yes	No	No	No	No	1	1
2	122	1	0	08-23	08-23	NA	90	2	7	7	2	1	2	0	50	1	26	0	2	2	1	3	2	2	6	1	1	Yes	Yes	No	No	No	No	Yes	No	No	No	3	2	1	1	5	No	No	No	Yes	No	1	1
3	121	1	1	07-23	07-23	07-23	112	2	8	3	6	1	5	0	150	1	21	0	2	4	3	2	1	0	10	1	1	Yes	No	No	No	No	No	Yes	No	No	No	3	1	1	2	3	Yes	No	No	No	No	1	2
4	22	1	1	8-22	8-22	8-22	98	2	8	3	5	1	4	0	40	1	23	0	2	3	3	1	1	2	18	1	1	No	No	No	No	Yes	No	Yes	No	No	No	1	1	1	1	3	No	No	No	Yes	No	1	1
5	23	1	1	8-22	8-22	8-22	98	2	8	4	8	1	7	0	200	2	20	0	2	7	3	0	1	1	6	1	1	Yes	No	No	No	Yes	No	Yes	No	No	No	3	1	1	1	20	No	No	No	Yes	No	1	2
6	4	1	0	8-23	8-23	8-23	105	2	8	2	3	1	2	0	30	2	30	0	2	2	5	1	1	1	48	1	0	No	No	No	No	No	No	No	No	No	No	3	1	1	2	5	Yes	No	No	No	No	1	3
7	21	2	0	8:30-20	12-20	8-14	71.5	2	8	2	4	1	2	1	15	1	25	0	2	3	5	1	0	1	48	1	1	No	No	No	Yes	No	No	Yes	No	No	No	3	1	1	1	4	No	No	No	Yes	No	1	2
8	20	1	0	7-20	7-20	7-20	91	2	8	1	3	1	2	0	20	1	21	0	2	2	5	1	1	1	12	1	1	Yes	No	No	No	No	No	Yes	No	No	Yes	3	1	1	1	10	Yes	No	No	No	No	1	1
9	120	1	0	8-18	8-18	NA	60	2	5	4	4	1	3	0	70	1	21	0	2	2	3	2	0	3	6	1	1	No	Yes	No	No	Yes	No	Yes	No	No	No	1	1	1	2	2	Yes	No	No	No	No	1	2
10	119	1	0	9-14, 17-24	9-14, 17-24	9-14, 17-24	84	2	6	1	2	0	2	0	20	1	45	0	2	1	2	4	2	1	144	1	1	No	No	No	No	No	Yes	Yes	No	No	No	3	1	1	1	10	No	No	No	Yes	No	1	1
11	19	1	0	7-23	7-23	NA	96	2	8	2	3	1	2	0	20	1	30	0	2	4	2	2	0	2	18	0	0	No	No	No	No	No	No	No	No	No	No	1	2	1	1	1	No	No	No	Yes	No	1	1
12	18	1	0	7-23	7-23	NA	96	1	10	1	1	0	1	0	50	2	35	0	2	5	3	1	0	1	60	1	1	No	Yes	No	No	No	No	Yes	Yes	No	No	3	1	1	1	3	No	No	Yes	No	Yes	0
13	17	1	1	7-19	7-19	7-19	84	2	6	1	2	0	2	0	10	1	23	0	2	5	3	2	0	0	12	1	0	No	No	No	No	No	No	No	No	No	No	1	4	1	2	3	Yes	No	No	No	No	1	2
14	16	1	1	7-23	7-23	7-23	112	2	8	3	3	1	2	0		2	23	0	2	5	2	1	1	1	12	1	1	No	Yes	No	No	Yes	No	No	Yes	No	No	3	1	1	2	6	Yes	No	No	No	No	1	2
15	117	1	0	9-22	9-22	NA	78	2	7	2	2	0	2	0	25	1	23	0	2	2	1	5	0	2	12	1	1	No	No	No	No	Yes	No	Yes	No	No	No	1	1	1	2	2	Yes	No	Yes	No	No	1	3
16	115	1	0	9-21	9-21	NA	72	2	6	1	2	1	1	0	60	2	43	1	1	2	1	4	1	2	24	1	0	No	No	No	No	No	No	No	No	No	No	3	2	1	1	5	No	No	No	Yes	No	1	2
17	116	1	0	8-20	8-13	NA	65	2	6	2	4	1	3	0	40	1	21	0	2	2	3	2	1	2	5	0	0	No	No	No	No	No	No	No	No	No	No	3	2	1	2	2	No	Yes	No	No	No	1	2
18	118	1	0	18-22	18-22	18-22	28	1	4	3	3	1	2	0	60	1	25	0	2	2	1	4	1	2	36	1	1	Yes	No	No	No	Yes	No	Yes	Yes	Yes	No	3	1	1	1	3	Yes	No	No	No	No	1	1
19	14	1	0	8-22	NA	NA	70	2	8	3	3	1	2	0	30	1	20	0	2	5	3	0	1	1	3	1	1	Yes	Yes	No	No	Yes	No	Yes	No	No	No	3	1	1	1	6	Yes	No	No	No	No	1	2
20	15	1	1	8-23	8-23	8-23	105	2	8	2	2	1	1	0	80	1	32	0	2	8	1	0	0	1	120	1	0	No	No	No	No	No	No	No	No	No	No	3	1	1	1	5	Yes	No	No	No	No	1	1
21	13	2	0	8-20	8-20	8-20	84	2	12	3	3	1	2	0	50	1	#NULL!	0	1	4	4	0	2	0	12	1	1	No	No	No	No	No	Yes	Yes	No	No	No	3	1	1	2	5	Yes	No	No	No	No	1	1
22	12	1	0	8-23	8-23	NA	90	2	8	1	2	1	1	0	20	1	57	1	3	4	3	1	1	1	480	1	1	No	No	No	No	Yes	Yes	No	Yes	No	No	3	1	1	1	6	Yes	No	No	No	No	1	2
23	11	2	0	10-22	10-22	10-22	84	1	12	2	2	1	1	0	25	1	35	0	2	6	2	1	0	1	120	1	0	No	No	No	No	No	No	No	No	No	No	3	1	0		#NULL!	Yes	No	No	No	No	1	2
24	9	1	1	7-15	7-15	7-15	56	2	8	2	2	1	1	0	50	1	28	0	2	2	2	4	1	1	12	1	1	Yes	Yes	No	No	No	No	Yes	No	No	No	2	1	1	1	5	Yes	No	No	No	No	1	1
25	10	1	1	7-23	7-23	7-23	112	2	8	4	9	1	8	0	100	1	22	0	2	5	3	2	2	3	36	1	1	Yes	No	No	No	Yes	No	Yes	No	No	Yes	3	5	1	1	30	Yes	No	No	No	No	1	1
26	111	1	0	8-20	8-20	NA	72	2	6	1	2	0	2	0	60	1	41	1	2	2	2	4	2	0	96	1	1	No	Yes	No	No	No	No	No	Yes	No	Yes	3	1	1	2	4	No	No	No	Yes	No	1	2
27	112	1	0	09-21	09-21	NA	72	2	6	4	7	1	6	0	125	1	18	0	2	3	3	1	1	2	6	1	0	No	No	No	No	No	No	No	No	No	No	2	1	0		#NULL!	No	No	Yes	No	No	0
28	113	1	0	8-20	9-20	NA	71	2	6	2	4	0	4	0	40	1	20	0	2	#NULL!	#NULL!	#NULL!	#NULL!	#NULL!	#NULL!			No	No	No	No	No	No	No	No	No	No					#NULL!	No	No	No	No	No
29	114	2	0	8.30-20	NA	NA	11.5	2	7	2	2	1	1	0	45	1	40	0	1	2	2	3	2	1	48	1	1	Yes	Yes	No	No	No	No	Yes	Yes	Yes	No	3	1	1	1	5	Yes	No	No	No	No	1	1
30	105	2	0	09-23	09-23	09-14	89	2	8	3	5	1	4	0	60	1	55	1	2	5	1	3	1	0	36	1	1	No	No	No	No	Yes	No	Yes	Yes	Yes	No	3	2	1	2	2	Yes	No	No	No	No	1	2
31	106	1	1	8-12 16-22	8-12 16-22	NA	70	2	6	2	2	0	2	0	50	2	43	1	2	2	3	3	2	0	144	1	1	No	Yes	No	No	No	No	Yes	Yes	Yes	No	1	2	1	1	10	No	No	No	Yes	No	1	1
32	107	1	0	9-23	9-23	NA	84	2	8	2	2	1	1	1	60	1	#NULL!	1	1	2	2	3	3	0	10	1	1	No	No	No	No	Yes	No	Yes	Yes	Yes	No	3	2	1	2	4	Yes	No	No	No	No	1	2
33	108	1	1	07-23	07-23	07-23	112	2	8	3	6	1	5	0	80	1	21	0	2	2	3	2	2	1	4	1	1	Yes	No	No	Yes	No	No	Yes	Yes	Yes	No	3	1	1	1	2	Yes	No	No	No	No	1	1
34	109	1	0	8-20	8-20	NA	72	2	8	2	2	1	1	0	40	1	25	0	2	3	1	3	3	0	48	1	1	Yes	No	No	No	Yes	No	Yes	No	No	No	3	2	1	1	2	No	No	No	Yes	No	1	1
35	110	1	0	10-23	10-23	NA	78	2	7	1	1	0	1	0	80	1	22	0	2	3	2	1	2	2	5	1	1	Yes	No	No	No	Yes	No	Yes	No	No	No	3	1	1	2	2	Yes	No	No	No	No	1	2
36	5	1	0	10-22	7-23	NA	76	2	6	3	6	1	5	0	15	2	27	0	2	6	4	5	5	5	36	1	1	No	No	No	Yes	No	No	Yes	No	No	No	3	1	1	2	1	No	Yes	No	No	No	0
37	6	1	1	8-22	8-22	8-22	98	2	8	3	7	1	6	0	100	1	31	0	2	3	6	1	2	2	120	1	1	Yes	No	No	No	No	No	No	Yes	Yes	No	3	2	1	1	15	Yes	No	No	No	No	1	1
38	7	1	1	9-22	16-20	NA	69	2	8	3	5	1	5	0	100	1	56	0	2	6	3	0	5	5	480	1	1	Yes	No	Yes	No	No	No	No	No	No	Yes	3	1	1	1	20	No	Yes	No	No	No	1	1
39	8	1	0	9-21	09-21	9-21	84	1	12	3	3	0	3	0	20	1	48	0	2	3	3	4	0	3	480	1	0	No	No	No	No	No	No	No	No	No	No	3	2	1	2	2	Yes	Yes	No	No	No	1	2
40	102	1	1	7-23	7-23	7-23	112	2	8	4	8	2	6	0	120	1	27	0	2	3	3	2	1	1	4	1	1	Yes	No	No	No	No	No	Yes	No	No	No	3	3	1	1	3	Yes	No	No	No	No	1	1
41	103	1	0	8-22	8-22	8-18	94	2	8	3	6	1	5	0	35	2	25	0	2	5	2	2	0	1	3	1	1	Yes	No	No	No	No	No	Yes	No	No	No	3	2	1	3	2	Yes	No	No	No	No	1	2
42	104	1	0	16-20	16-20	NA	24	1	6	2	2	1	1	0	40	1	54	0	2	5	2	2	1	0	96	1	1	Yes	Yes	No	No	No	No	Yes	No	No	No	3	1	0		#NULL!	No	No	No	No	Yes	1	1
43	3	1	0	9-21	09-21	9-21	84	1	12	2	2	1	1	0		2	37	1	2	3	4	3	1	1	96	1	1	No	No	No	No	No	Yes	No	No	No	Yes	1	4	1	1	4	Yes	No	No	No	No	1	3
44	2	2	0	7-23	7-23	7-23	112	2	8	3	6	1	5	0	200	1	55	1	1	4	7	8	9	8	10	1	0	No	No	No	No	No	No	No	No	No	No	3	2	1	1	4	Yes	No	No	No	No	1	1
45	101	1	0	09-21	09-21	09-21	84	1	12	2	2	1	1	0	50	2	31	0	2	4	3	2	1	0	24	1	1	Yes	No	No	No	No	No	No	Yes	No	No	3	5	1	2	3	No	No	No	Yes	No	1	2
[truncated: 82 more columns]
